# Supplementary material for: 4D-Flow Cardiovascular Magnetic Resonance Sequence for Aortic Assessment: Multi-Vendor and Multi-Magnetic Field Reproducibility in Healthy Volunteers
Source: J Clin Med. 2023 Apr 19;12(8):2960. doi: 10.3390/jcm12082960 (PMC10141060; doi:10.3390/jcm12082960)
Supplement: Supplementary file 1 [file jcm-12-02960-s001.zip]

Archive with 3 entries (3 files):
- jcm-2303694- supplementary.pdf
- Supplementary Figure S1_Correlation.PDF
- Supplementary Figure S2_Bland_Altman.PDF
